# Supplementary material for: Long-Term Antitumor CD8+ T Cell Immunity Induced by Endogenously Engineered Extracellular Vesicles
Source: Cancers (Basel). 2021 May 8;13(9):2263. doi: 10.3390/cancers13092263 (PMC8125873; doi:10.3390/cancers13092263)
Supplement: Supplementary file 1 [file cancers-13-02263-s001.zip]

Archive with 1 entries (1 files):
- cancers-1188757-supplementary.pdf
